# Supplementary material for: Effects of Diabetes Quality Assessment on Diabetes Management Behaviors Based on a Nationwide Survey
Source: Int J Environ Res Public Health. 2022 Nov 27;19(23):15781. doi: 10.3390/ijerph192315781 (PMC9740040; doi:10.3390/ijerph192315781)
Supplement: Supplementary file 1 [file ijerph-19-15781-s001.zip]

Archive with 1 entries (1 files):
- ijerph-1958997-supplementary.pdf
